# Supplementary material for: Eight single nucleotide polymorphisms and their association with food habit domestication traits and growth traits in largemouth bass fry (Micropterus salmoides) based on PCR-RFLP method
Source: PeerJ. 2023 Jan 9;11:e14588. doi: 10.7717/peerj.14588 (PMC9835702; doi:10.7717/peerj.14588)
Supplement: Supplemental Information 2 [file peerj-11-14588-s002.xlsx]

## Sheet: phenotype
	Growth trait		Domestication trait
Individual	Body Length(mm)	Body Height(mm)
1	23.76	7.04	domesticated
2	17.86	5.72	domesticated
3	23.26	6.72	domesticated
4	20.62	5.66	domesticated
5	21.58	6.22	domesticated
6	20.6	6.24	domesticated
7	22.1	5.38	domesticated
8	20.9	6.34	domesticated
9	24.3	6.24	domesticated
10	20.36	6.12	domesticated
11	22.8	6.6	domesticated
12	23.38	6.52	domesticated
13	19.52	5.98	domesticated
14	22.14	6.4	domesticated
15	19.48	5.18	domesticated
16	20.02	5.34	domesticated
17	21.92	6.56	domesticated
18	23.98	7.36	domesticated
19	21.74	6.14	domesticated
20	20.42	6.8	domesticated
21	20.72	5.92	domesticated
22	25.3	7.44	domesticated
23	23.22	6.16	domesticated
24	18.9	6.02	domesticated
25	20.66	6.58	domesticated
26	21.14	6.54	domesticated
27	22.82	6.36	domesticated
28	23.02	5.94	domesticated
29	21.22	5.86	domesticated
30	19.16	5.32	domesticated
31	22.34	6.68	domesticated
32	23.24	6.62	domesticated
33	24.16	6.44	domesticated
34	22.56	6.76	domesticated
35	22.36	6.28	domesticated
36	22.6	6.16	domesticated
37	20.04	5.44	domesticated
38	18.34	5.22	domesticated
39	20.82	5.54	domesticated
40	17.84	5.3	domesticated
41	22.32	6.06	domesticated
42	23.36	5.46	domesticated
43	21.46	5.88	domesticated
44	19.12	5.62	domesticated
45	20.84	6.74	domesticated
46	24.18	6.88	domesticated
47	19.98	6.26	domesticated
48	19.78	6.08	domesticated
49	21.98	6.74	domesticated
50	19.9	5.58	domesticated
51	21.08	5.94	domesticated
52	21.08	6.3	domesticated
53	21.66	5.28	domesticated
54	22.38	6.52	domesticated
55	22.92	4.68	domesticated
56	20.1	5.58	domesticated
57	20.76	6.12	domesticated
58	25.08	6.66	domesticated
59	21.88	6.34	domesticated
60	21.68	6.26	domesticated
61	16.64	3.98	domesticated
62	23.26	5	domesticated
63	21.28	6.38	domesticated
64	18.16	5.26	domesticated
65	18.52	6.04	domesticated
66	19.98	5.24	domesticated
67	19.22	4.72	domesticated
68	21.22	5.46	domesticated
69	19.64	5.44	domesticated
70	20.7	6.06	domesticated
71	21.24	5.66	domesticated
72	20.7	5.08	domesticated
73	23.28	6.12	domesticated
74	21.52	6	domesticated
75	19.6	5.46	domesticated
76	20.34	5.74	domesticated
77	20.6	5.88	domesticated
78	25.04	6.58	domesticated
79	19.98	6.22	domesticated
80	21.2	6.32	domesticated
81	18.84	5.44	domesticated
82	20.54	5.66	domesticated
83	21.28	5.66	domesticated
84	20.7	6.26	domesticated
85	19.42	5.74	domesticated
86	19.82	4.68	domesticated
87	18.54	5.16	domesticated
88	20.22	5.38	domesticated
89	19.64	5.52	domesticated
90	18.68	5.58	domesticated
91	19.76	5.2	domesticated
92	22.8	6.02	domesticated
93	21.34	5.72	domesticated
94	18.06	5.62	domesticated
95	17.38	4.88	domesticated
96	22.5	6.54	domesticated
97	19	5.18	non-domesticated
98	21.18	4.86	non-domesticated
99	19.94	5.14	non-domesticated
100	17.84	5.06	non-domesticated
101	20.84	5.06	non-domesticated
102	20.44	5.36	non-domesticated
103	19.46	5.08	non-domesticated
104	21.3	5.32	non-domesticated
105	20.8	4.98	non-domesticated
106	19.96	4.78	non-domesticated
107	19.74	5.26	non-domesticated
108	21.08	5.28	non-domesticated
109	21.94	5.38	non-domesticated
110	19.9	4.66	non-domesticated
111	19.76	5.2	non-domesticated
112	21.06	4.92	non-domesticated
113	20.34	5.46	non-domesticated
114	18.82	4.74	non-domesticated
115	18.86	5.08	non-domesticated
116	19.36	4.76	non-domesticated
117	20.76	5.44	non-domesticated
118	19.44	5.12	non-domesticated
119	21.86	5.36	non-domesticated
120	17.52	4.98	non-domesticated
121	20.48	5.34	non-domesticated
122	18.98	4.38	non-domesticated
123	21.3	5.36	non-domesticated
124	19.96	5.62	non-domesticated
125	20.44	5.18	non-domesticated
126	21.8	5.16	non-domesticated
127	20.78	5.32	non-domesticated
128	18.06	4.92	non-domesticated
129	18.9	4.88	non-domesticated
130	20.32	5.26	non-domesticated
131	18.6	5.18	non-domesticated
132	19.94	4.84	non-domesticated
133	20.46	4.52	non-domesticated
134	18.04	4.24	non-domesticated
135	20.36	5.3	non-domesticated
136	19.46	5.34	non-domesticated
137	20.2	4.94	non-domesticated
138	20.42	5.22	non-domesticated
139	17.3	4.28	non-domesticated
140	17.06	4.92	non-domesticated
141	20.24	5.44	non-domesticated
142	21.88	5.68	non-domesticated
143	17.76	4.78	non-domesticated
144	19.12	4.98	non-domesticated
145	18.66	3.92	non-domesticated
146	17.02	4.18	non-domesticated
147	22.14	5.28	non-domesticated
148	19.5	4.72	non-domesticated
149	17.32	4.68	non-domesticated
150	19.84	5.58	non-domesticated
151	21.36	5.5	non-domesticated
152	18.4	4.84	non-domesticated
153	18.38	4.66	non-domesticated
154	19.32	5.44	non-domesticated
155	18.82	5.12	non-domesticated
156	18.88	4.64	non-domesticated
157	21.68	5.26	non-domesticated
158	20.5	5.12	non-domesticated
159	19.28	5.14	non-domesticated
160	22.66	5.28	non-domesticated
161	19.5	4.88	non-domesticated
162	20.36	5.3	non-domesticated
163	19.56	5.08	non-domesticated
164	19.26	4.88	non-domesticated
165	18.5	5.44	non-domesticated
166	19	4.74	non-domesticated
167	19.02	4.78	non-domesticated
168	20.68	5.32	non-domesticated
169	16.72	4.5	non-domesticated
170	18	4.66	non-domesticated
171	20.28	5.28	non-domesticated
172	19.02	4.74	non-domesticated
173	17.96	4.62	non-domesticated
174	19.14	5.38	non-domesticated
175	19.78	5.16	non-domesticated
176	17.52	4.46	non-domesticated
177	20.2	5.18	non-domesticated
178	18.18	4.88	non-domesticated
179	18.56	4.7	non-domesticated
180	18.36	4.66	non-domesticated
181	23.06	5.38	non-domesticated
182	18.98	4.36	non-domesticated
183	16.56	4.66	non-domesticated
184	17.22	5.26	non-domesticated
185	19.58	4.84	non-domesticated
186	18.84	4.94	non-domesticated
187	18.42	4.94	non-domesticated
188	19.5	5.32	non-domesticated
189	19.62	5.82	non-domesticated
190	21.34	4.98	non-domesticated
191	22.58	5.46	non-domesticated
192	19.26	4.92	non-domesticated

## Sheet: genotype
Individual	SNP01	SNP02	SNP03	SNP04	SNP05	SNP06	SNP07	SNP08
1	GG	TA	AA	TC	GC	CC	CA	CA
2	GA	AA	GA	CC	GG	CC	AA	CA
3	GA	AA	GA	TC	GG	CT	CC	CC
4	GG	TT	GA	CC	GC	CC	AA	CA
5	GG	AA	AA	TC	GC	CC	CA	CC
6	GG	TT	AA	TC	GC	CC	CA	CC
7	GA	TA	GA	CC	CC	CC	CC	AA
8	GG	AA	AA	CC	GG	CC	CA	CC
9	GA	AA	GA	TT	GG	CT	CC	CA
10	GG	AA	GA	TC	GG	CT	CA	CC
11	GG	TA	AA	CC	GG	CT	AA	CC
12	GA	AA	GA	TC	GG	CT	CA	CA
13	GG	AA	AA	TC	GC	CC	CC	CA
14	GA	TA	GG	TT	GC	CT	CA	CC
15	GA	TA	AA	CC	CC	CT	CA	CA
16	GG	AA	GA	TC	CC	CT	CC	CC
17	GG	TT	AA	TC	GC	CT	AA	CC
18	GG	AA	GA	TC	GC	CC	CA	CC
19	GA	TA	GA	CC	GG	CT	AA	CC
20	GG	AA	GG	TT	GG	CT	CC	CC
21	GG	TA	AA	TC	CC	CT	CC	CC
22	GG	AA	AA	TT	GC	CT	CA	CA
23	GG	TA	GG	TT	GG	CC	AA	CC
24	GG	AA	AA	TC	GC	CC	CA	CC
25	GA	TA	GA	CC	CC	CC	AA	CC
26	GG	AA	GA	TT	GG	CC	AA	CC
27	GG	AA	GA	TT	GC	CT	AA	CA
28	GG	TA	GA	TC	CC	CT	CA	CC
29	GA	AA	GA	TT	CC	CT	CA	CA
30	AA	TA	GA	TT	CC	CC	CC	CC
31	GG	TA	GG	TT	GG	CC	AA	CA
32	GG	AA	GA	TT	GC	CT	AA	CC
33	GG	TA	GA	TC	GC	CT	CA	CA
34	GG	TA	AA	TC	GC	CT	CA	CC
35	GA	TA	GA	TC	GC	CC	CA	AA
36	GA	TT	GA	TC	GC	CC	CA	CC
37	GA	TA	AA	CC	GC	CC	AA	AA
38	GG	TT	GA	TC	GG	TT	AA	CA
39	GG	AA	GA	CC	CC	CC	AA	CA
40	GA	TA	GA	TC	CC	CC	CA	AA
41	GA	AA	GG	TC	GC	TT	CA	CC
42	GG	TA	AA	TT	GG	TT	CC	CA
43	GG	TA	GA	TT	GG	CT	AA	CA
44	GG	TT	GG	CC	GG	CT	AA	CC
45	GA	TA	GA	TT	GC	CT	CA	CA
46	GG	AA	AA	TC	GC	CC	AA	CA
47	GG	AA	GA	TC	CC	CC	CA	CA
48	GA	AA	GG	TT	GG	CT	CA	CC
49	GG	AA	AA	TC	GC	CC	AA	CC
50	GG	TA	GA	TC	GC	CC	CC	CC
51	GG	TA	AA	CC	GG	CC	CA	CC
52	GG	TA	GA	TC	CC	CT	CC	CC
53	GG	TT	GA	CC	GG	CC	AA	CC
54	GG	TA	GA	TC	GC	TT	CA	AA
55	GG	TA	GA	TT	GC	CC	AA	CA
56	GA	TA	AA	TC	GG	CC	CA	CC
57	GA	TA	GG	TT	GG	CT	CA	CC
58	GG	AA	AA	TT	GC	CT	AA	CA
59	GG	TA	GA	TC	CC	CC	CA	CA
60	GA	TA	GA	TT	GC	CT	CC	CC
61	GG	TA	AA	TC	GG	CC	CA	CA
62	GG	TA	GA	TC	GC	CC	CA	CC
63	GG	TA	AA	TC	CC	CC	CA	CC
64	AA	AA	GA	TC	CC	CC	AA	CC
65	GG	AA	AA	TC	GC	CC	AA	CC
66	GG	AA	GA	TC	GG	CC	CC	CA
67	GA	TT	GA	TC	GG	CC	AA	CC
68	GA	TA	GG	TT	GG	CC	CC	CA
69	GG	AA	AA	TC	GG	CC	CA	CC
70	GA	AA	GA	TC	GG	TT	CC	CC
71	AA	AA	GA	TT	GG	CT	CA	CA
72	GG	AA	GA	TC	GC	CC	CA	CA
73	GA	AA	GA	TC	GG	TT	CA	CA
74	GG	TA	AA	TC	GC	TT	CA	CA
75	GG	AA	AA	TT	GC	CT	CC	CA
76	GA	AA	GG	TT	GC	TT	CA	CA
77	GA	AA	GG	TC	GC	CT	CC	CC
78	GG	TT	AA	TC	GG	CT	CA	CC
79	GG	TA	GG	TT	GC	CT	CA	CC
80	GG	AA	GA	TC	GC	CC	CA	CA
81	GG	TA	GA	CC	GC	TT	AA	CC
82	GA	AA	GA	TT	GG	CT	CC	CC
83	GG	AA	AA	TC	GC	TT	CA	CA
84	GA	TT	GA	TT	GC	TT	CC	CC
85	GG	TA	AA	TC	GG	CT	AA	AA
86	GG	AA	GG	TC	GC	CC	CA	CC
87	GG	TA	GA	TC	GC	CC	CA	CA
88	GG	TT	AA	TC	CC	CC	AA	CC
89	GA	AA	AA	TT	CC	CT	AA	CA
90	GG	TA	AA	TC	CC	CC	CA	CC
91	GA	TA	GA	CC	GC	CC	CA	CA
92	GA	AA	GA	TC	GC	CT	CA	CC
93	GA	TA	AA	TC	GG	CT	CA	CC
94	GG	AA	GG	TT	GG	CT	CA	CC
95	GA	AA	AA	TC	CC	CC	CA	CC
96	AA	AA	GA	TC	CC	CC	CA	CC
97	GA	AA	GA	TC	CC	CT	CC	CC
98	GA	AA	GA	TT	GC	TT	CC	CC
99	GA	TT	AA	TC	CC	CT	AA	CC
100	GG	TA	GA	TC	CC	CT	CC	CC
101	GA	AA	GG	TC	GC	CT	CA	CC
102	GA	AA	GA	TT	GC	TT	CA	CC
103	GA	AA	GA	TC	GC	CT	CA	CC
104	GA	AA	GA	TT	CC	CT	AA	CC
105	GG	TA	AA	TC	GG	CT	CC	CC
106	GG	AA	AA	TC	GC	CT	CC	CC
107	GA	AA	GA	TC	GG	TT	CC	AA
108	GA	TA	GA	TC	GG	CT	CA	CC
109	GA	AA	GG	TT	GC	TT	CC	CA
110	GA	TA	GG	TT	GC	CT	CC	CC
111	GA	TA	AA	TT	GG	CT	CA	CC
112	AA	TA	GA	TT	GC	CT	CA	CC
113	GA	AA	AA	TC	GC	CT	CA	CC
114	GG	AA	AA	TC	CC	CC	AA	CC
115	GA	AA	AA	TT	GG	CT	AA	CA
116	GA	AA	AA	TT	GC	TT	CA	CC
117	GA	TA	GA	TT	GC	CT	CA	CC
118	GG	AA	GA	TT	GC	CT	CC	CA
119	AA	AA	GA	TT	GC	TT	CC	CA
120	GG	TT	AA	TC	GG	TT	CA	CC
121	GG	AA	AA	TC	GC	CT	AA	CA
122	AA	AA	AA	TC	GC	TT	CC	CA
123	AA	AA	GA	TC	GG	CT	CA	CA
124	GA	AA	GA	TC	GC	CT	CA	CA
125	GA	AA	GA	TT	GG	CT	CA	CA
126	GG	TA	GA	TT	GG	CT	CA	CA
127	GA	TA	GA	TC	GC	CT	CC	CA
128	GA	AA	GA	CC	GC	CC	CA	CC
129	GG	AA	GA	TT	GC	CC	CC	CA
130	GG	AA	AA	TT	GC	CT	CA	CA
131	GA	AA	GA	TT	GC	CC	CA	CC
132	GG	TA	AA	TC	GC	CC	CA	CC
133	AA	AA	GA	TT	GC	TT	CA	CC
134	GA	TT	GA	TT	GC	CC	CA	CC
135	GA	AA	GA	TT	GC	CT	CA	CA
136	GG	AA	AA	TC	GC	CC	CC	CC
137	AA	AA	GG	TC	GG	CT	CC	CA
138	GG	TA	GA	TC	GG	CT	AA	CC
139	GA	AA	GA	TT	GC	CT	CA	CC
140	GG	AA	AA	TC	GC	CC	CA	CA
141	GA	AA	GG	TT	GG	CT	CA	CA
142	GG	AA	AA	TT	GC	CC	CA	CA
143	GA	AA	GA	TC	GG	CT	CC	CA
144	GG	AA	GA	TC	CC	CT	CA	CA
145	AA	AA	GA	TT	GG	TT	CC	CC
146	AA	TA	AA	TT	GG	TT	CA	CC
147	GA	AA	GA	TC	GC	CT	CC	CC
148	GA	TA	GA	TT	GG	CT	CA	CA
149	GA	AA	AA	TC	GC	CT	CA	CC
150	GA	AA	AA	TC	GG	CT	AA	CA
151	GG	TA	AA	TT	GC	CT	AA	CC
152	GA	AA	GA	TT	GC	TT	CC	CA
153	GA	AA	GA	TT	GC	CT	CA	CC
154	GG	AA	AA	TC	GC	CT	AA	CC
155	GA	TT	AA	TT	GC	CT	CA	CC
156	GG	TA	AA	TT	GC	CC	CC	CC
157	GG	AA	AA	TC	GC	CT	AA	CC
158	GG	TT	AA	TC	GC	CC	CA	CA
159	GA	TA	AA	TT	CC	CC	CA	CC
160	GG	AA	AA	TC	GC	CC	CA	CC
161	AA	AA	GA	TT	GG	CT	CA	CA
162	GA	TA	GA	TT	GC	CT	CA	CA
163	GA	TA	GA	TT	GC	CC	CA	CC
164	AA	AA	GA	TC	GC	CT	CC	CA
165	GA	AA	GA	TC	GC	CC	CA	CC
166	GA	TA	GA	CC	GG	CC	AA	CC
167	GG	AA	AA	TC	GC	CT	CA	CC
168	GA	AA	GA	TT	GC	TT	CA	CA
169	GA	TA	GA	CC	CC	CC	AA	CA
170	GA	TA	AA	TC	GC	CC	CA	CC
171	GG	AA	GA	TT	GC	CT	CA	CC
172	GA	AA	GA	TC	GG	CT	CC	CA
173	AA	AA	GA	TT	GC	TT	CA	CC
174	GG	AA	GA	TC	GC	CC	CA	CA
175	GA	TA	GA	TC	CC	CC	CA	CC
176	GG	AA	GA	TC	GC	CT	CA	CA
177	GA	TA	GA	CC	CC	CC	CA	CC
178	GG	AA	AA	TT	GC	CC	AA	CC
179	GG	AA	AA	TT	GC	CT	CA	CC
180	GG	AA	GA	TT	GC	CC	CC	CA
181	GG	TA	GA	TT	GG	CC	CA	CC
182	GG	TT	AA	TT	GC	CC	CC	CC
183	GA	AA	GA	CC	CC	CC	AA	CA
184	GG	AA	GA	TC	GC	CT	CC	CA
185	AA	TA	AA	TC	GG	CC	CA	CA
186	GA	AA	AA	TT	GG	CT	CC	CC
187	GG	AA	GA	TC	CC	CC	CA	CA
188	GA	AA	GA	TT	GC	CT	CA	CC
189	GG	AA	GA	TT	GC	TT	CA	CC
190	GA	TT	AA	TT	GC	CT	CA	CC
191	GG	AA	GA	TT	GC	CT	AA	CC
192	AA	TA	AA	CC	GG	CT	AA	CC
